# Supplementary material for: Machine Learning for Selecting High-Energy Phosphate Cathode Materials
Source: Research (Wash D C). 2025 Jul 29;8:0794. doi: 10.34133/research.0794 (PMC12304885; doi:10.34133/research.0794)
Supplement: Supplementary 1 — Supplementary Text Figs. S1 to S23 Tables S1 to S5 Data file S1 References [46,49,58–62] [file research.0794.f1.zip]

Archive with 2 entries (2 files):
- Material dataset.xlsx
- Revised Supplementary Information without Mark.docx
