# Supplementary material for: Machine Learning for Selecting High-Energy Phosphate Cathode Materials
Source: Research (Wash D C). 2025 Jul 29;8:0794. doi: 10.34133/research.0794 (PMC12304885; doi:10.34133/research.0794)
Supplement: Supplementary 1 — Supplementary Text Figs. S1 to S23 Tables S1 to S5 Data file S1 References [46,49,58–62] [file research.0794.f1.zip › Material dataset.xlsx]

## Sheet: Sheet1
Article	Material	Relative molecular mass g/mol	Average ion radius pm	Electronegativity	Electronic affinity	Entropy	lattice constant a Å	lattice constant b Å	lattice constant c Å	lattice constant V Å3	specific capacity	voltage（V）	energy density（Wh kg−1）
A High-energy NASICON-type Cathode Material for Na-ion Batteries	Na4MnCr(PO4)3	483.81	74.5	3.21	64.3	0.693147	9.08	9.08	21.35	1524.4	131	3.59	470
W. Zhou, L. Xue, X. Lü, H. Gao, Y. Li, S. Xin, G. Fu, Z. Cui, Y. Zhu, J. B. Goodenough, Nano Letters 2016, 16, 7836. （NaxMV(PO4)3 (M = Mn, Fe, Ni) Structure and Properties for Sodium Extraction）	Na4MnV(PO4)3	482.75	77	3.18	50.6	0.693147	8.96113	8.96113	21.4881	1493.77	101	3.45	348
H. Gao, I. D. Seymour, S. Xin, L. Xue, G. Henkelman, J. B. Goodenough,Journal of the American Chemical Society 2018, 140, 18192.	Na3MnZr(PO4)3	500.05	80	2.88	41.1	0.693147	8.988	8.988	22.594	1580.7	105	3.535	371
K. Kawai, W. Zhao, S.-i. Nishimura, A. Yamada, ACS Applied Energy Materials 2018, 1, 928.	Na2CrTi(PO4)3	430.76	68.5	3.2	71.9	0.693147	8.544	8.544	21.7986	1378.1	43.7	4.5	197
R. Liu, G. Xu, Q. Li, S. Zheng, G. Zheng, Z. Gong, Y. Li, E. Kruskop, R.Fu, Z. Chen, K. Amine, Y. Yang, ACS Applied Materials & Interfaces 2017, 9,43632.	Na3VCr(PO4)3	456.82	71.5	3.29	114.9	0.693147	8.68951	8.68951	21.7281	1420.84	90	3.57	321
R. V. Panin, O. A. Drozhzhin, S. S. Fedotov, N. R. Khasanova, E. V.Antipov, Electrochimica Acta 2018, 289, 168.	NaMo2(PO4)3	499.78	65	4.32	143.8	0	8.6331	8.6331	22.1529	1429.87	95	2.45	232.75
	Na3V2(PO4)3	455.77	74	3.26	101.2	0	8.738	8.738	21.815	1442.48	117.6	3.37	396
Realizing Three-Electron Redox Reactions in NASICON_x0002_Structured Na3MnTi(PO4)3 for Sodium-Ion Batterie	Na3MnTi(PO4)3	456.69	69	3.09	7.6	0.693147	8.8343	8.8343	21.6654	1464.34	160	2.8	448
Li, X.; Huang, Y.; Wang, J.; Miao, L.; Li, Y.; Liu, Y.; Qiu, Y.; Fang, C.; Han, J.; Huang, Y. High valence Mo-doped Na3V2(PO4)3/C as a high rate and stable cycle-life cathode for sodium battery. Journal of Materials Chemistry A 2018, 6 (4), 1390– 1396, DOI: 10.1039/C7TA08970H	Na2.9V1.98Mo0.02(PO4)3	454.361	73.95	3.2706	101.626	0.0560015	8.7374	8.7374	21.8423	1444.1	113	3.4	384.2
Liu, X.; Feng, G.; Wang, E.; Chen, H.; Wu, Z.; Xiang, W.; Zhong, Y.; Chen, Y.; Guo, X.; Zhong, B. Insight into Preparation of Fe-Doped Na3V2(PO4)3@C from Aspects of Particle Morphology Design, Crystal Structure Modulation, and Carbon Graphitization Regulation. ACS Appl. Mater. Interfaces 2019, 11 (13), 12421– 12430, DOI: 10.1021/acsami.8b21257	Na3V1.85Fe0.15(PO4)3	456.496	73.25	3.29	95.965	0.266384	8.7262	8.7262	21.816	1438.6	103.69	3.4	352.5
Xu, C.; Zhao, J.; Wang, Y. A.; Hua, W.; fu, Q.; Liang, X.; Rong, X.; Zhang, Q.; Guo, X.; Yang, C.; Liu, H.; Zhong, B.; Hu, Y. Reversible Activation of V4+/V5+ Redox Couples in NASICON Phosphate Cathodes. Adv. Energy Mater. 2022, 12 (25). DOI: 10.1002/aenm.202200966	Na3V1.6Fe0.4(PO4)3	457.724	72	3.34	87.24	0.500402	8.749	8.749	21.71	1439.38	133	3.4	452.2
Lim, S.-J.; Han, D.-W.; Nam, D.-H.; Hong, K.-S.; Eom, J.-Y.; Ryu, W.-H.; Kwon, H.-S. Structural enhancement of Na3V2(PO4)3/C composite cathode materials by pillar ion doping for high power and long cycle life sodium-ion batteries. J. Mater. Chem. A 2014, 2 (46), 19623– 19632, DOI: 10.1039/C4TA03948C	Na2.91K0.09V2(PO4)3	457.22	76.5407	3.3338	105.556	0.177459	8.7285	8.7285	21.8686	1442.88	110.4	3.3	364
Xiao, H.; Huang, X. B.; Ren, Y. R.; Ding, X.; Chen, Y. D.; Zhou, S. B. Improved electrochemical performance of Na3V2(PO4)3 modified by N-doped carbon coating and Zr doping. Solid State Ionics 2019, 333, 93– 100, DOI: 10.1016/j.ssi.2019.01.025	Na3V1.98Zr0.02(PO4)3	456.566	73.98	3.254	101.01	0.0560015	8.726	8.726	21.804	1438.78	115	3.4	391
High-Entropy-Stabilized Polyanionic Cathodes with Multiple Redox Reactions for Sodium-Ion Battery Applications	Na3.4Fe0.4Mn0.4V0.4Cr0.4Ti0.4 (PO4 )3	467.712	73	3.284	55.28	1.60944	8.7158	8.7158	21.7979	1434.05	161	3.1	500
A Novel NASICON-Typed Na4VMn0.5Fe0.5(PO4)3 Cathode for High-Performance Na-Ion Batteries	Na4VMn0.5Fe0.5(PO4)3	483.2	90	3.32	7.85	1.03972	8.8536	8.8536	21.6462	1469.4	97.2	3.275	318
Na2ZrFe(PO4)3: A Rhombohedral NASICON-Structured Material: Synthesis, Structure and Na-Intercalation Behavior	Na2ZrFe(PO4)3	477.991	72	3.16	56.8	0.693147	8.7726	8.7726	22.3192	1487.54	65	2.5	162.5
Na3TiV(PO4)3/C nanoparticles for sodium-ion symmetrical and full batteries	Na3TiV(PO4)3	452.69	75	3.17	58.2	0.693147	8.60865	8.60865	21.7703	1397.2	158	2.4	379.2
Redox potential regulation toward suppressing hydrogen evolution in aqueous sodium-ion batteries: Na1.5Ti1.5Fe0.5(PO4)3	Na1.5Ti1.5Fe0.5(PO4)3	447.041	67	3.225	19.25	1.00424	8.532	8.532	21.775	1372.74	109.5	2.15	235.425
K. Kawai, W. Zhao, S.-I. Nishimura, A. Yamada, ACS Appl. Energy Mater. 2018, 1, 928.	Na3Cr2(PO4)3	457.88	69	3.32	128.6	0	8.804	8.804	21.546	1446.52	80	4.5	360
Three-dimensional NaTi2(PO4)3@C microsphere as a high-performance anode material for advanced sodium-ion batteries	Na3Ti2(PO4)3	449.62	90	3.08	15.2	0	8.9	8.9	22.71	1558.04	126.6	2.1	265.86
Towards enhanced sodium storage by investigation of the Li ion doping and rearrangement mechanism in Na3V2(PO4)3 for sodium ion batteries	Na2.99Li0.01V2(PO4)3	455.609	73.9303	3.2698	101.796	0.0313715	8.719	8.719	21.804	1435.42	116	3.4	394.4
	Na2.95Li0.05V2(PO4)3	454.967	73.6585	3.309	104.18	0.114674	8.718	8.718	21.803	1435.28	119.47	3.4	406.198
	Na2.9Li0.1V2(PO4)3	454.165	73.3333	3.358	107.16	0.191445	8.711	8.711	21.83	1434.65	122.02	3.3	402.666
	Na2.5Li0.5V2(PO4)3	447.745	71.2	3.75	131	0.500402	8.719	8.719	21.775	1433.66	129.17	3.35	432.719
	Na2.3Li0.7V2(PO4)3	444.535	70.3704	3.946	142.92	0.572281	8.72	8.72	21.764	1433.19	116	3.25	377
Effects of Mg doping on the remarkably enhanced electrochemical performance of Na3V2(PO4)3 cathode materials for sodium ion batteries	Na3V1.95Mg0.05(PO4)3	454.428	73.775	3.2929	98.67	0.116907	8.6757	8.6757	21.6673	1412.37	112.5	3.18	357.75
High rate and cyclic performance of Na3–2xMgxV2(PO4)3/C cathode for sodium-ion batteries	Na2.9V2Mg0.05(PO4)3	454.677	73.7805	3.3255	101.2	0.114674	8.73586	8.73586	21.8254	1441.95	105.6	3.05	322.08
Insights into the elevated electrochemical performanceand kinetic characteristics of magnesium-substituted Na3V22xMgx(PO4)3/C with superior rate capabilityand long lifespan	Na3V1.93Mg0.07(PO4)3	453.896	73.685	3.2376	97.658	0.151714	8.733	8.733	21.81	1441.84	113.5	3.3	374.55
Computational and experimental understanding of Al-doped Na3V2- xAlx(PO4)3 cathode material for sodium ion batteries: Electronic structure, ion dynamics and electrochemical properties	Na3V1.8Al0.2(PO4)3	450.968	71.6	3.256	99.58	0.325083	8.7239	8.7239	21.8154	1439.5	117	3.3	386.1
	Na3V1.6Al0.4(PO4)3	446.176	69.2	3.252	97.96	0.500402	8.7112	8.7112	21.77	1430.7	112	3.25	364
Role of Mn substituent in Na3V2(PO4)3 for high-rate sodium storage	Na3V1.9Mn0.1(PO4)3	456.163	73.6	3.252	96.14	0.198515	8.7429	8.7429	21.797	1442.91	114	3.4	387.6
Mo-doped Na3V2(PO4)3@C composites for high stable sodium ion battery cathode	Na3V1.85Mo0.15(PO4)3	462.514	73.625	3.3395	104.395	0.266384	8.7223	8.7223	21.806	1436.71	117.26	3.35	392.821
superior Na3V2(PO4)3-based cathode enhanced by Nb_x0002_doping for high-performance sodium-ion battery	Na3V1.9Nb0.1(PO4)3	459.959	73.9	3.257	104.75	0.198515	8.7266	8.7266	21.8434	1440.6	114	3.42	389.88
Improvement in electrochemical performance of Na3V2(PO4)3/C cathode material for sodium-ion batteries by K-Ca co-doping	Na2.85K0.05Ca0.05V2(PO4)3	456.274	76	3.351	103.739	0.2244	8.72565	8.72565	21.8361	1439.81	100.1	3.3	330.33
	Na2.79K0.07Ca0.07V2(PO4)3	456.478	76.7477	3.3874	104.754	0.286973	8.72843	8.72843	21.8452	1441.31	110.2	3.32	365.864
	Na2.73K0.09Ca0.09V2(PO4)3	456.683	77.4679	3.4238	105.769	0.342232	8.7269	8.7269	21.85	1441.12	103.3	3.35	346.055
Simultaneous optimization of K/Co co-substituted Na3V2(PO4)3/C nano particles enwrapped on lamellar rGO substrate with high performance for asymmetric sodium ion full cell	Na2.95K0.1V1.95Co0.05(PO4)3	458.924	76.5476	3.3545	106.695	0.302759	8.734	8.734	21.812	1440.68	120.6	3.4	410.04
Effect of K/Zr co-doping on the elevated electrochemical performance of Na3V2(PO4)3/C cathode material for sodium ion batteries	Na2.96K0.04V1.99Zr0.0075(PO4)3	456.586	75.1804	3.28647	102.938	0.12083	8.7266	8.7266	21.903	1440.34	91	3.4	309.4
	Na2.96K0.04V1.96Zr0.03(PO4)3	457.11	75.233	3.2675	102.345	0.173547	8.7256	8.7256	21.932	1440.89	100.3	3.4	341.02
	Na2.96K0.04V1.93Zr0.0525(PO4)3	457.634	75.3226	3.24852	101.752	0.217044	8.7277	8.7277	21.942	1441.63	107.3	3.4	364.82
	Na2.96K0.04V1.9Zr0.075(PO4)3	458.158	72.9429	3.22955	101.158	0.302759	8.7289	8.7289	21.953	1442.39	97.1	3.4	330.14
Mg2+and Mn2+ bimetallic co-doped Na3V2(PO4)3 as advanced cathode for sodium-ion batteries	Na3V1.99(Mg0.5Mn0.5)0.01(PO4)3	455.653	73.955	3.258	100.694	0.0349448	8.724	8.724	21.795	1436.54	107.7	3.3	355.41
	Na3V1.98(Mg0.5Mn0.5)0.02(PO4)3	455.54	73.91	3.256	100.188	0.062933	8.735	8.735	21.822	1441.95	90.5	3.2	289.6
Kþ and Mg2þ co-doped bipolar Na3V2(PO4)3: An ultrafast electrode for symmetric sodium ion full cell	Na2.91K0.09V1.93Mg0.07(PO4)3	455.352	76.2392	3.3114	102.014	0.322738	8.745	8.745	21.865	1448.2	116.7	3.36	392.112
Unveiling Zn substitution and carbon nanotubes enwrapping in Na3V2(PO4)3 with high performance for sodium ion batteries: Experimental and theoretical study	Na3V1.96Zn0.04(PO4)3	456.345	74	3.2608	99.176	0.0980391	8.727	8.727	21.789	1437.82	110	3.4	374
	Na3V1.93Zn0.07(PO4)3	456.779	74	3.2614	97.658	0.151714	8.729	8.729	21.789	1438.04	114.9	3.4	390.66
	Na3V1.9Zn0.1(PO4)3	457.213	74	3.262	96.14	0.198515	8.734	8.734	21.789	1438.81	107.8	3.4	366.52
Enhanced Cycling Stability and Rate Capability in a La-DopedNa3V2(PO4)3/C Cathode for High-Performance Sodium Ion Batteries	Na3V1.99La0.01(PO4)3	456.646	74.146	3.2547	101.174	0.0314791	8.7255	8.7255	21.8492	1440.6	105.4	3.37	355.198
	Na3V1.98La0.02(PO4)3	457.526	74.292	3.2494	101.148	0.0560015	8.7286	8.7286	21.8547	1442	102.1	3.37	344.077
	Na3V1.97La0.03(PO4)3	458.405	74.438	3.2441	101.122	0.0778825	8.7351	8.7351	21.8498	1443.83	102.9	3.37	346.773
High Rate Performance of Na3V2-xCux(PO4)3/C Cathodes for Sodium Ion Batteries	Na3V1.99Cu0.01(PO4)3	455.892	73.9	3.2627	101.878	0.0314791	8.7311	8.7311	21.7749	1437.5	99.2	3.32	329.344
	Na3V1.97Cu0.03(PO4)3	456.144	73.7	3.2681	103.234	0.0778825	8.7281	8.7281	21.7716	1436.3	97.7	3.33	325.341
	Na3V1.95Cu0.05(PO4)3	456.397	73.5	3.2735	104.59	0.116907	8.7279	8.7279	21.7667	1435.9	102.2	3.35	342.37
	Na3V1.93Cu0.07(PO4)3	456.649	73.3	3.2789	105.946	0.151714	8.7259	8.7259	21.7551	1434.5	97	3.32	322.04
Improving the electrochemical performance of Na3V2(PO4)3 cathode in sodium ion batteries through Ce/V substitution based on rational design and synthesis optimization	Na3V1.98Ce0.02(PO4)3	457.55	74.294	3.2498	101.188	0.0560015	8.76725	8.76725	21.8412	1453.89	112	3.3	369.6
	Na3V1.96Ce0.04(PO4)3	459.333	74.588	3.2396	101.176	0.0980391	8.78897	8.78897	21.8605	1462.39	118	3.25	383.5
	Na3V1.94Ce0.06(PO4)3	461.117	74.882	3.2294	101.164	0.134742	8.87141	8.87141	21.8958	1492.36	114	3.3	376.2
	Na3V1.9Ce0.1(PO4)3	464.684	75.47	3.209	101.14	0.198515	8.89077	8.89077	21.9127	1500.04	109	3.3	359.7
High Entropy Enabling the Reversible Redox Reaction of V4+/V5+ Couple in NASICON-Type Sodium Ion Cathode	Na3VAl0.2Cr0.2Fe0.2In0.2Ga0.2(PO4)3	468.698	69.6	3.356	86.66	1.49787	8.7015	8.7015	21.7683	1427.4	102	3.5	357
A Medium-Entropy Phosphate Cathode with Multielectron Redox Reaction for Advanced Sodium-Ion Batteries	Na3Mn0.66V0.66Ti0.66(PO4)3	455.356	71.9928	3.1152	38.412	1.09851	8.75421	8.75421	21.7336	1442.44	147.9	2.8	414.12
NASICON-structured Na3Mn0.5V0.5Ti(PO4)3 cathode with high capacity for sodium-ion batteries	Na3Mn0.5TiV0.5(PO4)3	454.69	73	3.13	32.9	1.03972	8.68602	8.68602	21.8665	1428.74	170.2	2.3	391.46
A High-Energy NASICON-Type Na3.2MnTi0.8V0.2(PO4)3 Cathode Material with Reversible 3.2-Electron Redox Reaction for Sodium-Ion Batteries	Na3.2MnTi0.8V0.2(PO4)3	461.901	70.8	3.108	16.2	0.482831	8.87818	8.87818	21.6664	1478.99	172.5	3.05623	527.2
High Capacity and High-Rate NASICON-Na3.75V1.25Mn0.75- (PO4)3 Cathode for Na-Ion Batteries via Modulating Electronic and Crystal Structures	Na3.75V1.25Mn0.75(PO4)3	476.006	76.25	3.2	63.25	0.661563	8.90837	8.90837	21.614	1485.46	100	3.37	337
Studies on the Sodium Storage Performances of Na3AlxV2−x(PO4)3@CComposites from Calculations and Experimental Analysis	Na3Al0.333V1.666(PO4)3	447.737	69.967	3.25171	98.4521	0.450556	8.703	8.703	21.898	1436.52	113.8	3.45	392.61
“Win-Win” Scenario of High Energy Density and Long Cycling Life in a Novel Na3.9MnCr0.9Zr0.1(PO4)3 Cathode	Na3.9MnCr0.9Zr0.1(PO4)3	485.431	75.05	3.177	61.98	0.855689	8.934	8.934	21.517	1487.27	156.1	3.05	476.105
Three Electron Reversible Redox Reaction in Sodium Vanadium Chromium Phosphate as a High-Energy-Density Cathode for Sodium-Ion Batteries	Na3V1.5Cr0.5(PO4)3	456.294	72.75	3.275	108.05	0.562335	8.726	8.726	21.85	1440.83	150	3	450
Exceeding three-electron reactions in Na3+2xMn1+xTi1_x0001_x(PO4)3 NASICON cathodes with high energy density for sodium-ion batteries	Na3.3Mn1.15Ti0.85(PO4)3	464.646	74.9	3.0915	6.46	0.681855	8.86	8.86	21.64	1472.2	181.4	3.08	558.712
Multidimensional Na4VMn0.9Cu0.1(PO4)3/C Cotton-candy Cathode Materials for High Energy Na-ion Batteries	Na4VMn0.9Cu0.1(PO4)3	483.613	76.6	3.215	62.44	0.855689	8.96072	8.96072	21.4884	1494.24	117	3.45	403.65
Effect of V3+ Doping on the Structure and Electrochemical Properties of Na3MnTi(PO4 ) 3 Cathode Material	Na3.7MnTi0.3V0.7(PO4)3	474.933	76.1	3.153	37.7	0.998579	8.9232	8.9232	21.5742	1487.67	122.8	3.08	378.224
Benefits of vanadium doping in Na3MnTi(PO4)3/C as a potential candidate for sodium-ion batteries	Na3Mn0.99V0.01Ti(PO4)3	456.649	71.04	3.0908	7.60506	0.721148	8.4475	8.4475	21.8507	1350.37	133.6	3	400.8
Study on Na2V0.67Mn0.33Ti(PO4)3 electrodes with ultralow voltage hysteresis for high performance sodium-ion batteries	Na2V0.67Mn0.33Ti(PO4)3	431.021	69.68	3.1436	41.502	0.757645	8.6109	8.6109	21.8615	1403.82	117	2.5	292.5
Experimental and theoretical investigation of Na4MnAl(PO4)3 cathode material for sodium-ion batteries	Na4MnAl(PO4)3	458.793	75	3.16	42.5	0.693147	8.8238	8.8238	21.2764	1434.63	116.8	4	467.2
NaNbV(PO4)3: MultielectronNASICON-TypeAnodeMaterialfor Na-Ion Batterieswith ExcellentRate Capability	NaNbV(PO4)3	451.752	69	3.23	136.7	0.693147	8.5952	8.5952	22.1046	1414.23	180	1.55	279
